# Supplementary material for: The COVID-19 Pandemic and Intimate Partner Violence against Women in the Czech Republic: Incidence and Associated Factors
Source: Int J Environ Res Public Health. 2021 Oct 6;18(19):10502. doi: 10.3390/ijerph181910502 (PMC8508297; doi:10.3390/ijerph181910502)
Supplement: Supplementary file 1 [file ijerph-18-10502-s001.zip]

Archive with 1 entries (1 files):
- ijerph-1321973-supplementary.pdf
